# Supplementary material for: Validation of the personal suicide stigma questionnaire among adolescents with suicide attempts in mainland China
Source: Front Psychiatry. 2024 Sep 13;15:1445247. doi: 10.3389/fpsyt.2024.1445247 (PMC11427941; doi:10.3389/fpsyt.2024.1445247)
Supplement: Supplementary file 1 [file DataSheet1.zip]

Archive with 3 entries (3 files):
- DataSheet1/Inquiry Form(Chinese version).pdf
- DataSheet1/Inquiry Form(English version).pdf
- DataSheet1/Original Scale(English version).pdf
